# Supplementary material for: The Infestation of Olive Fruits by Bactrocera oleae (Rossi) Modifies the Expression of Key Genes in the Biosynthesis of Volatile and Phenolic Compounds and Alters the Composition of Virgin Olive Oil
Source: Molecules. 2022 Mar 2;27(5):1650. doi: 10.3390/molecules27051650 (PMC8911628; doi:10.3390/molecules27051650)
Supplement: Supplementary file 1 [file molecules-27-01650-s001.zip]

Archive with 1 entries (1 files):
- molecules-1592491-supplementary.pdf
